# Supplementary material for: RNA-Seq Analysis of Trans-Differentiated ARPE-19 Cells Transduced by AAV9-AIPL1 Vectors
Source: Int J Mol Sci. 2023 Dec 22;25(1):197. doi: 10.3390/ijms25010197 (PMC10778816; doi:10.3390/ijms25010197)
Supplement: Supplementary file 1 [file ijms-25-00197-s001.zip]

Archive with 1 entries (1 files):
- ijms-2752803-supplementary.pdf
